# Supplementary material for: High Diversity of Human Non-Polio Enterovirus Serotypes Identified in Contaminated Water in Nigeria
Source: Viruses. 2021 Feb 5;13(2):249. doi: 10.3390/v13020249 (PMC7914538; doi:10.3390/v13020249)
Supplement: Supplementary file 1 [file viruses-13-00249-s001.zip]

Archive with 4 entries (4 files):
- Figure S1.pdf
- Figure S2.pdf
- Table S1.pdf
- Table S2.pdf
